# Supplementary material for: A Systematic Review of the Natural Virome of Anopheles Mosquitoes
Source: Viruses. 2018 Apr 25;10(5):222. doi: 10.3390/v10050222 (PMC5977215; doi:10.3390/v10050222)
Supplement: Supplementary file 1 [file viruses-10-00222-s001.zip]

Archive with 2 entries (2 files):
- Figure S1 Prisma Flow Diagram of search results and record filtering.docx
- Table1 Summary of reported Anopheles viruses with references.xlsx
