# Supplementary material for: A Systematic Review of the Natural Virome of Anopheles Mosquitoes
Source: Viruses. 2018 Apr 25;10(5):222. doi: 10.3390/v10050222 (PMC5977215; doi:10.3390/v10050222)
Supplement: Supplementary file 1 [file viruses-10-00222-s001.zip › Table1 Summary of reported Anopheles viruses with references.xlsx]

## Sheet: Sheet1
Virus Name	Abbreviation	Virus Genus	Anopheles Species	References
Anopheles A virus	ANAV	Orthobunyavirus	Anopheles boliviensis	[30]
Anopheles annulipes orbivirus	AAOV	Orbivirus	Anopheles annulipes	[31]
Anopheles associated C virus	AACV	Cripavirus	Anopheles maculipennis	[16]
Anopheles B virus	ANBV	Orthobunyavirus	Anopheles boliviensis	[30]
Anopheles C virus	AnCV	Cripavirus	Anopheles gambiae	[5]
Anopheles cypovirus	AnCPV	Cypovirus	Anopheles gambiae	[5]
Anopheles flavivirus	AnFV	Flavivirus	Anopheles sp.	[32]
Anopheles gambiae densovirus	AgDNV	Densovirus	Anopheles gambiae	[33]
Anopheles gambiae flavivirus	AngFV	Flavivirus	Anopheles gambiae	[34]
Anopheles hinesorum orbivirus	AHOV	Orbivirus	Anopheles hinesorum	[31]
Anopheles minimus virus	AMIV	Iridovirus	Anopheles minimus	[35]
Anopheles squamosus flavivirus	AnsFV	Flavivirus	Anopheles squamosus	[34]
Anopheles totivirus	AToV	Totivirus	Anopheles gambiae	[32]
Australian Anopheles totivirus	AATV	Totivirus	Anopheles annulipes	[31]
Australian Anopheles totivirus	AATV	Totivirus	Anopheles hinesorum	[31]
Bangui virus	BGIV	Orthobunyavirus	Anopheles pharoensis	[36]
Batai virus	BATV	Orthobunyavirus	Anopheles maculipennis	[20,37]
Bolahum virus	BOAV	Mononegavirus	Anopheles sp.	[32]
Bwamba virus	BWAV	Orthobunyavirus	Anopheles funestus	[38]
Cache Valley virus	CVV	Orthobunyavirus	Anopheles quadrimaculatus	[39]
Coot Bay virus	CBV	Almendravirus	Anopheles quadrimaculatus	[40]
Cypovirus	Unnamed	Cypovirus	Anopheles stephensi	[41]
Dairy Swamp virus	DSwV	Flavivirus	Anopheles bancrofti	[42]
Eliat virus	EILV	Alphavirus	Anopheles coustani	[13,43]
Gambiae virus	GAMV	Mononegavirus	Anopheles sp.	[32]
Haslams Creek virus	HaCV	Flavivirus	Anopheles annulipes	[42]
Ilesha virus	ILEV	Orthobunyavirus	Anopheles gambiae	[44]
Japanese encephalitis virus	JEV	Flavivirus	Anopheles peditaeniatus	[45]
Japanese encephalitis virus	JEV	Flavivirus	Anopheles sinensis	[46]
Kampung karu virus	KPKV	Flavivirus	Anopheles tesselatus	[47]
Karumba virus	KRBV	Flavivirus	Anopheles meraukensis	[42]
Leanyer virus	LEAV	Orthobunyavirus	Anopheles meraukensis	[48]
Long Pine key virus	LPKV	Flavivirus	Anopheles crucians	[47]
Mac Peak virus	McPV	Flavivirus	Anopheles farauti	[42]
Mapputta virus	MAPV	Orthobunyavirus	Anopheles meraukensis	[49]
Myxoma virus	MYXV	Poxvirus	Anopheles maculipennis	[22]
Ngari virus	NRIV	Orthobunyavirus	Anopheles gambiae	[36]
Nyando virus	NDV	Orthobunyavirus	Anopheles funestus	[18,50]
O’nyong nyong virus	ONNV	Alphavirus	Anopheles gambiae	[8,50]
O’nyong nyong virus	ONNV	Alphavirus	Anopheles funestus	[8,50]
Orungo virus	ORUV	Orbivirus	Anopheles funestus	[51]
Rift Valley fever virus	RVFV	Phlebovirus	Anopheles squamosus	[25]
Rift Valley fever virus	RVFV	Phlebovirus	Anopheles coustani	[25]
Semliki Forest virus	SFV	Alphavirus	Anopheles funestus	[52]
Semliki Forest virus	SFV	Alphavirus	Anopheles coustani	[52]
Sindbis virus	SINV	Alphavirus	Anopheles pharoensis	[53]
Sindbis virus	SINV	Alphavirus	Anopheles albimanus	[53]
Stratford virus	STRV	Flavivirus	Anopheles annulipes	[54]
Tahyna virus	TAHV	Orthobunyavirus	Anopheles hyrcanus	[55]
Tataguine virus	TATV	Orthobunyavirus	Anopheles gambiae	[56]
Tensaw virus	TENV	Orthobunyavirus	Anopheles crucians	[57]
Tibet orbivirus	TIBOV	Orbivirus	Anopheles maculatus	[58]
Tilligerry virus	TILV	Orbivirus	Anopheles annulipes	[59]
Venezuelan equine encephalitis virus	VEEV	Alphavirus	Anopheles p.pseudopunctipennis	[60]
Wesselsbron virus	WSLV	Flavivirus	Anopheles coustani	[34]
West Nile virus	WNV	Flavivirus	Anopheles pauliani	[23]
West Nile virus	WNV	Flavivirus	Anopheles maculipennis	[61,62]
Western equine encephalitis virus	WEEV	Alphavirus	Anopheles albitarsis	[63]
